# Supplementary material for: A PON for All Seasons: Comparing Paraoxonase Enzyme Substrates, Activity and Action including the Role of PON3 in Health and Disease
Source: Antioxidants (Basel). 2022 Mar 19;11(3):590. doi: 10.3390/antiox11030590 (PMC8945423; doi:10.3390/antiox11030590)
Supplement: Supplementary file 1 [file antioxidants-11-00590-s001.zip]

Archive with 1 entries (1 files):
- antioxidants-1632931-supplementary.pdf
